# Supplementary material for: The millipede genus Orthomorpha Bollman, 1893 in Laos (Diplopoda, Polydesmida, Paradoxosomatidae), with descriptions of new species
Source: Zookeys. 2014 Jan 28;(374):1–22. doi: 10.3897/zookeys.374.6711 (PMC3909809; doi:10.3897/zookeys.374.6711)
Supplement: XML Treatment for Orthomorpha paviei [file zookeys.374.6711-treatment1.xml]

<!DOCTYPE tp:taxon-treatment
  PUBLIC "-//TaxonX//DTD Taxonomic Treatment Publishing DTD v0 20100105//EN" "tax-treatment-NSO.dtd">
<tp:taxon-treatment xmlns:tp="http://www.plazi.org/taxpub"><tp:treatment-meta><mixed-citation publication-type="journal"><person-group><name><surname>Likhitrakarn</surname><given-names>Natdanai</given-names></name><name><surname>Golovatch</surname><given-names>Sergei I.</given-names></name><name><surname>Panha</surname><given-names>Somsak</given-names></name></person-group><article-title>The millipede genus <italic>Orthomorpha</italic> Bollman, 1893 in Laos (Diplopoda, Polydesmida, Paradoxosomatidae), with descriptions of new species</article-title><source>Zookeys</source><day>28</day><month>1</month><year>2014</year><volume>2014</volume><issue>374</issue><fpage>1</fpage><lpage>22</lpage><pub-id pub-id-type="doi">10.3897/zookeys.374.6711</pub-id></mixed-citation></tp:treatment-meta><tp:nomenclature><tp:taxon-name>
                            <tp:taxon-name-part taxon-name-part-type="genus">Orthomorpha</tp:taxon-name-part>
                            <tp:taxon-name-part taxon-name-part-type="species">paviei</tp:taxon-name-part>
                            <object-id xmlns:xlink="http://www.w3.org/1999/xlink" xlink:type="simple">http://species-id.net/wiki/Orthomorpha_paviei</object-id>
                        </tp:taxon-name><tp:taxon-authority>Brölemann, 1896</tp:taxon-authority><xref ref-type="fig" rid="F1">Figs 1</xref><xref ref-type="fig" rid="F2">–</xref><xref ref-type="fig" rid="F3">3</xref><tp:nomenclature-citation-list><tp:nomenclature-citation><tp:taxon-name>Orthomorpha Paviei</tp:taxon-name><comment> Brölemann, 1896: 1 (D).</comment></tp:nomenclature-citation><tp:nomenclature-citation><tp:taxon-name>Orthomorpha Paviei</tp:taxon-name><comment> – <xref ref-type="bibr" rid="B5">Brölemann 1904</xref>: 8 (D).</comment></tp:nomenclature-citation><tp:nomenclature-citation><tp:taxon-name>Prionopeltis Paviei</tp:taxon-name><comment> ?  – <xref ref-type="bibr" rid="B1">Attems 1914</xref>: 204 (M).</comment></tp:nomenclature-citation><tp:nomenclature-citation><tp:taxon-name>Pratinus paviei</tp:taxon-name><comment> – <xref ref-type="bibr" rid="B2">Attems 1937</xref>: 122 (M).</comment></tp:nomenclature-citation><tp:nomenclature-citation><tp:taxon-name>Orthomorpha paviei</tp:taxon-name><comment> – <xref ref-type="bibr" rid="B10">Jeekel 1963</xref>: 265 (M); <xref ref-type="bibr" rid="B11">1964</xref>: 359 (M); <xref ref-type="bibr" rid="B12">1968</xref>: 56 (M); <xref ref-type="bibr" rid="B8">Golovatch 1998</xref>: 42 (D); <xref ref-type="bibr" rid="B7">Enghoff et al. 2004</xref>: 34 (M); <xref ref-type="bibr" rid="B6">Enghoff 2005</xref>: 97 (M); <xref ref-type="bibr" rid="B14">Likhitrakarn et al. 2011</xref>: 52 (D).</comment></tp:nomenclature-citation><!--PageBreak--></tp:nomenclature-citation-list></tp:nomenclature><tp:treatment-sec sec-type="Material examined:"><title>Material examined:</title><p>1 ♂ (CUMZ), Laos, Champasak Province, Khong District, Khone Phapheng Waterfall, 82 m a.s.l., <named-content xmlns:xlink="http://www.w3.org/1999/xlink" content-type="dwc:verbatimCoordinates" xlink:type="simple">13°57'47"N, 105°59'17"E</named-content>, 23.07.2013, leg. W. Siriwut.</p></tp:treatment-sec><tp:treatment-sec sec-type="Diagnosis"><title>Diagnosis.</title><p>According to the key in <xref ref-type="bibr" rid="B14">Likhitrakarn et al. (2011)</xref>, this species is especially similar to <italic><tp:taxon-name>Orthomorpha coarctata</tp:taxon-name></italic> (De Saussure, 1860), but differs in the paraterga more strongly developed, in having two, fully separated, sternal cones between ♂ coxae 4, and a nearly trifid gonopod tip with two clearly larger prongs being deeply split with a third, very small denticle lying ventrally at about midway of the second, slightly stronger prong.</p><!--PageBreak--></tp:treatment-sec><tp:treatment-sec sec-type="Redescription"><title>Redescription.</title><p>Length 25 mm (♂), width of midbody pro- and metazona 2.06 and 3.23 mm, respectively.</p><p>Coloration of live animals blackish (<xref ref-type="fig" rid="F1">Fig. 1A</xref>), paraterga and epiproct contrasting dark yellow, head and antennae brownish, legs pale brownish; coloration in alcohol, after three months of preservation, faded to black-brown (<xref ref-type="fig" rid="F1">Fig. 1B–H</xref>), paraterga and epiproct pale whitish yellow or pale brown, legs whitish to pale brown distally.</p><p>Clypeolabral region densely setose, vertigial region with a few setae only; epicranial suture distinct. Antennae long (<xref ref-type="fig" rid="F1">Fig. 1A</xref>), reaching posterior end of body segment 4 when stretched dorsally. In width, head &lt; segment 3 = 4 &lt; collum &lt; segment 2 &lt; 5–17, gently and gradually tapering thereafter. Collum with three transverse rows of setae: 4+4 in anterior, 3+3 in intermediate, and 1+1 in posterior row; a very faint incision laterally near midway; caudal corner of paraterga pointed, dentiform, slightly upturned, but not drawn behind rear margin (<xref ref-type="fig" rid="F1">Fig. 1B, C</xref>).</p><fig id="F1" position="float" orientation="portrait"><label>Figure 1.</label><caption><p><italic><tp:taxon-name>Orthomorpha paviei</tp:taxon-name></italic> Brölemann, 1896, ♂ from Laos. <bold>A</bold> habitus, live coloration; <bold>B</bold>, <bold>C</bold> anterior part of body, dorsal and lateral views, respectively<bold>D</bold>, <bold>E</bold> segments 10 and 11, dorsal and lateral views, respectively <bold>F–H</bold> posterior part of body, dorsal, ventral and lateral views, respectively<bold>I</bold>, <bold>J</bold> sternal cones between coxae 4, subcaudal and sublateral views, respectively.</p></caption><graphic xmlns:xlink="http://www.w3.org/1999/xlink" xlink:href="ZooKeys-374-001-g001.jpg" position="float" orientation="portrait" xlink:type="simple"/></fig><p>Tegument smooth and shining, prozona finely shagreened, metaterga smooth and delicately rugulose, leathery; surface below paraterga finely microgranulate. Postcollum metaterga with two transverse rows of setae traceable at least as insertion points when setae broken off: 2+2 in anterior (pre-sulcus), 3–4+3–4 in posterior (post-sulcus) row. Tergal setae long, strong, slender, about 1/3 of metatergal length. Axial line visible only on metaterga, slightly better developed on their posterior halves. Paraterga very strongly developed (<xref ref-type="fig" rid="F1">Fig. 1B–H</xref>), mostly slightly upturned, all lying faintly below dorsum, set at about upper 1/3 of midbody height, subhorizontal, caudal corner almost or fully pointed, increasingly well spiniform and produced behind rear tergal margin until segment 18; paraterga very thin in lateral view, blunt blades, modestly enlarged in pore-bearing segments, thinner in poreless ones. Calluses on paraterga 2–4 delimited by a sulcus only dorsally, on following paraterga both dorsally and ventrally. Paraterga 2 broad, anterior edge angular, lateral edge with one larger and two smaller, but evident incisions in anterior 1/3; posterior edge well concave (<xref ref-type="fig" rid="F1">Fig. 1B, D, F</xref>). Anterior edges of paraterga 3–9 clearly convex, of paraterga 10–18 nearly straight and slightly bordered. Lateral edge of paraterga with two slight, but evident incisions, one in anterior 1/3, the other in posterior 1/3. Posterior edge of paraterga clearly concave, especially well so in segments 16–19 (<xref ref-type="fig" rid="F1">Fig. 1F–H</xref>). Ozopores evident, lateral, lying in an ovoid groove at about 1/4 of metatergite’s length in front of caudal corner. Transverse sulcus usually distinct (<xref ref-type="fig" rid="F1">Fig. 1C, E, H</xref>), complete on metaterga 5–19, incomplete and nearly wanting on 19<sup>th</sup>, shallow, nearly reaching bases of paraterga, rather faintly beaded at bottom. Stricture between pro- and metazona wide, clearly beaded at bottom down to base of paraterga (<xref ref-type="fig" rid="F1">Fig. 1B, D, F</xref>). Pleurosternal carinae complete crests with a sharp caudal tooth in segment 2, a very sharp, caudal tooth in segments 3 and 4, a small, mostly sharp tooth in segments 5–9 (<xref ref-type="fig" rid="F1">Fig. 1C, E</xref>). Epiproct (<xref ref-type="fig" rid="F1">Fig. 1F, G</xref>) conical, flattened dorsoventrally, with two evident apical papillae; tip subtruncate; pre-apical papillae small, but visible, lying rather close to tip. Hypoproct roundly subtriangular, setiferous knobs at caudal edge evident and well-separated.</p><!--PageBreak--><p>Sterna sparsely setose, without modifications; two rather large, fully separated, sternal cones between ♂ coxae 4 (<xref ref-type="fig" rid="F1">Fig. 1I, J</xref>). A paramedian pair of evident tubercles in front of gonopod aperture. Legs moderately long and slender, midbody ones ca 1.1–1.2 times as long as body height, prefemora without modifications, ♂ tarsal brushes present until legs of segment 8.</p><p>Gonopods (<xref ref-type="fig" rid="F2">Figs 2</xref>, <xref ref-type="fig" rid="F3">3</xref>) with slender and long coxae, the latter with several setae distoventrally. Femorite about 3 times as long as prefemoral (= strongly setose) part. Femorite slender, slightly curved, postfemoral portion demarcated by an oblique lateral sulcus; tip of solenophore indistinctly trifid, both dorsal (<bold>d</bold>) and middle (<bold>m</bold>) prongs being sharp <!--PageBreak-->and deeply split, middle prong slightly stronger, supplied with a minute, but evident subterminal knob/lobule ventrally at about midway; solenomere long and flagelliform.</p><fig id="F2" position="float" orientation="portrait"><label>Figure 2.</label><caption><p><italic><tp:taxon-name>Orthomorpha paviei</tp:taxon-name></italic> Brölemann, 1896, ♂ from Laos, left gonopod. <bold>A</bold>, <bold>B</bold> lateral and mesal views, respectively <bold>C</bold>, <bold>D</bold> telopodite, lateral and mesal views, respectively <bold>E</bold>, <bold>F</bold> distal part, subcaudal and suboral views, respectively. Scale bar: 0.2 mm.</p></caption><graphic xmlns:xlink="http://www.w3.org/1999/xlink" xlink:href="ZooKeys-374-001-g002.jpg" position="float" orientation="portrait" xlink:type="simple"/></fig><fig id="F3" position="float" orientation="portrait"><label>Figure 3.</label><caption><p><italic><tp:taxon-name>Orthomorpha paviei</tp:taxon-name></italic> Brölemann, 1896, ♂. <bold>A</bold>, <bold>B</bold> left gonopod, mesal and lateral views, respectively. Scale bar: 0.5 mm.</p></caption><graphic xmlns:xlink="http://www.w3.org/1999/xlink" xlink:href="ZooKeys-374-001-g003.jpg" position="float" orientation="portrait" xlink:type="simple"/></fig></tp:treatment-sec><tp:treatment-sec sec-type="Remarks"><title>Remarks.</title><p>The new specimen agrees nearly fully with the most detailed and beautifully illustrated descriptions of the species given by <xref ref-type="bibr" rid="B4">Brölemann (1896</xref>, <xref ref-type="bibr" rid="B5">1904</xref>), but the holotype is larger: body length 40 mm versus 25 mm, width of midbody metazona 4.25 mm versus 3.23 mm. In addition, a transverse sulcus is visible in segments 4–18 in the holotype versus segments 5–19 in the fresh ♂. Originally described from an unspecified locality in Thailand (<xref ref-type="bibr" rid="B4">Brölemann 1896</xref>, <xref ref-type="bibr" rid="B5">1904</xref>), <italic><tp:taxon-name>Orthomorpha paviei</tp:taxon-name></italic> is thus new to the fauna of Laos.</p><p>In having both apical prongs of the gonopods rather deeply split, this species is somewhat intermediate between the genera <italic><tp:taxon-name>Antheromorpha</tp:taxon-name></italic> Jeekel, 1968 and <italic><tp:taxon-name>Orthomorpha</tp:taxon-name></italic> Bollman, 1893 (<xref ref-type="bibr" rid="B14">Likhitrakarn et al. 2011</xref>).</p><p>The above detailed redescription is given not only to better outline the quite modest variations found in <italic><tp:taxon-name>Orthomorpha paviei</tp:taxon-name></italic>, but also to serve as a pattern for further, more condensed descriptions or descriptive notes below.</p><!--PageBreak--></tp:treatment-sec><ref-list><ref id="B5"><mixed-citation xmlns:xlink="http://www.w3.org/1999/xlink" xlink:type="simple"><person-group><name name-style="western"><surname>Brölemann</surname><given-names>HW</given-names></name></person-group> (<year>1904</year>) <article-title>Myriapodes recueillis par M. A. Pavie en Indo-Chine.</article-title> In: <person-group><name name-style="western"><surname>Pavie</surname><given-names>A</given-names></name></person-group> (<role>Ed</role>) <issue-title>Mission Pavie Indo-Chine 1879:1895. A. Etudes diverses. III.</issue-title><source>Recherches sur l’histoire naturelle de l’Indo-Chine Orientale</source>,  <fpage>296</fpage>-<lpage>308</lpage>.</mixed-citation></ref><ref id="B1"><mixed-citation xmlns:xlink="http://www.w3.org/1999/xlink" xlink:type="simple"><person-group><name name-style="western"><surname>Attems</surname><given-names>C</given-names></name></person-group> (<year>1914</year>) <article-title>Die indo-australischen Myriopoden.</article-title><source>Archiv für Naturgeschichte</source><volume>80A</volume>: <fpage>1</fpage>–<lpage>398</lpage>.</mixed-citation></ref><ref id="B2"><mixed-citation xmlns:xlink="http://www.w3.org/1999/xlink" xlink:type="simple"><person-group><name name-style="western"><surname>Attems</surname><given-names>C</given-names></name></person-group> (<year>1937</year>) <article-title>Myriapoda 3. Polydesmoidea I. Fam. Strongylosomidae.</article-title><source>Das Tierreich</source><volume>68</volume>: <size units="page">i–xxii, 1–300</size>.</mixed-citation></ref><ref id="B10"><mixed-citation xmlns:xlink="http://www.w3.org/1999/xlink" xlink:type="simple"><person-group><name name-style="western"><surname>Jeekel</surname><given-names>CAW</given-names></name></person-group> (<year>1963</year>) <article-title>Paradoxosomatidae from Borneo (Diplopoda, Polydesmida).</article-title><source>Tijdschrift voor Entomologie</source><volume>106</volume>: <fpage>205</fpage>-<lpage>283</lpage>.</mixed-citation></ref><ref id="B11"><mixed-citation xmlns:xlink="http://www.w3.org/1999/xlink" xlink:type="simple"><person-group><name name-style="western"><surname>Jeekel</surname><given-names>CAW</given-names></name></person-group> (<year>1964</year>) <article-title>A new species of <italic>Orthomorpha</italic> Bollman from Thailand observed in migration, with taxonomic notes on the genus (Diplopoda).</article-title><source>Tijdschrift voor Entomologie</source><volume>107</volume>: <fpage>355</fpage>-<lpage>364</lpage>.</mixed-citation></ref><ref id="B12"><mixed-citation xmlns:xlink="http://www.w3.org/1999/xlink" xlink:type="simple"><person-group><name name-style="western"><surname>Jeekel</surname><given-names>CAW</given-names></name></person-group> (<year>1968</year>) <source>On the classification and geographical distribution of the family Paradoxosomatidae (Diplopoda, Polydesmida).</source><publisher-name>Academisch Proefschrift</publisher-name><comment>(PhD Thesis, privately published)</comment>, <publisher-loc>Rotterdam</publisher-loc>, <lpage>162</lpage> pp.</mixed-citation></ref><ref id="B8"><mixed-citation xmlns:xlink="http://www.w3.org/1999/xlink" xlink:type="simple"><person-group><name name-style="western"><surname>Golovatch</surname><given-names>SI</given-names></name></person-group> (<year>1998</year>) <article-title>On several new or poorly-known Oriental Paradoxosomatidae (Diplopoda Polydesmida), VI.</article-title><source>Arthropoda Selecta</source><volume>6</volume>(<issue>3–4</issue>): <fpage>35</fpage>–<lpage>46</lpage><comment>[for 1997]</comment>.</mixed-citation></ref><ref id="B7"><mixed-citation xmlns:xlink="http://www.w3.org/1999/xlink" xlink:type="simple"><person-group><name name-style="western"><surname>Enghoff</surname><given-names>H</given-names></name><name name-style="western"><surname>Golovatch</surname><given-names>SI</given-names></name><name name-style="western"><surname>Nguyen Duc</surname><given-names>A</given-names></name></person-group> (<year>2004</year>) <article-title>A review of the millipede fauna of Vietnam (Diplopoda).</article-title><source>Arthropoda Selecta</source><volume>13</volume>(<issue>1–2</issue>): <fpage>29</fpage>-<lpage>43</lpage>.</mixed-citation></ref><ref id="B6"><mixed-citation xmlns:xlink="http://www.w3.org/1999/xlink" xlink:type="simple"><person-group><name name-style="western"><surname>Enghoff</surname><given-names>H</given-names></name></person-group> (<year>2005</year>) <article-title>The millipedes of Thailand (Diplopoda).</article-title><source>Steenstrupia</source><volume>29</volume>(<issue>1</issue>): <fpage>87</fpage>-<lpage>103</lpage>.</mixed-citation></ref><ref id="B14"><mixed-citation xmlns:xlink="http://www.w3.org/1999/xlink" xlink:type="simple"><person-group><name name-style="western"><surname>Likhitrakarn</surname><given-names>N</given-names></name><name name-style="western"><surname>Golovatch</surname><given-names>SI</given-names></name><name name-style="western"><surname>Panha</surname><given-names>S</given-names></name></person-group> (<year>2011</year>) <article-title>Revision of the Southeast Asian millipede genus <italic>Orthomorpha</italic> Bollman, 1893, with the proposal of a new genus (Diplopoda, Polydesmida, Paradoxosomatidae).</article-title><source>ZooKeys</source><volume>131</volume>: <fpage>1</fpage>-<lpage>161</lpage>. doi: <ext-link ext-link-type="uri" xlink:href="http://dx.doi.org/10.3897/zookeys.131.1921" xlink:type="simple">10.3897/zookeys.131.1921</ext-link></mixed-citation></ref><ref id="B4"><mixed-citation xmlns:xlink="http://www.w3.org/1999/xlink" xlink:type="simple"><person-group><name name-style="western"><surname>Brölemann</surname><given-names>HW</given-names></name></person-group> (<year>1896</year>) <article-title>Myriapodes recueillis en Indo-Chine par M. Pavie et offerts au Muséum d’Histoire naturelle de Paris.</article-title><source>Bulletin du Muséum d’Histoire naturelle</source> (<issue>7</issue>): <fpage>332</fpage>–<lpage>333</lpage>.</mixed-citation></ref></ref-list></tp:taxon-treatment>
