# Supplementary material for: The millipede genus Orthomorpha Bollman, 1893 in Laos (Diplopoda, Polydesmida, Paradoxosomatidae), with descriptions of new species
Source: Zookeys. 2014 Jan 28;(374):1–22. doi: 10.3897/zookeys.374.6711 (PMC3909809; doi:10.3897/zookeys.374.6711)
Supplement: XML Treatment for Orthomorpha cambodjana [file zookeys.374.6711-treatment2.xml]

<!DOCTYPE tp:taxon-treatment
  PUBLIC "-//TaxonX//DTD Taxonomic Treatment Publishing DTD v0 20100105//EN" "tax-treatment-NSO.dtd">
<tp:taxon-treatment xmlns:tp="http://www.plazi.org/taxpub"><tp:treatment-meta><mixed-citation publication-type="journal"><person-group><name><surname>Likhitrakarn</surname><given-names>Natdanai</given-names></name><name><surname>Golovatch</surname><given-names>Sergei I.</given-names></name><name><surname>Panha</surname><given-names>Somsak</given-names></name></person-group><article-title>The millipede genus <italic>Orthomorpha</italic> Bollman, 1893 in Laos (Diplopoda, Polydesmida, Paradoxosomatidae), with descriptions of new species</article-title><source>Zookeys</source><day>28</day><month>1</month><year>2014</year><volume>2014</volume><issue>374</issue><fpage>1</fpage><lpage>22</lpage><pub-id pub-id-type="doi">10.3897/zookeys.374.6711</pub-id></mixed-citation></tp:treatment-meta><tp:nomenclature><tp:taxon-name>
                            <tp:taxon-name-part taxon-name-part-type="genus">Orthomorpha</tp:taxon-name-part>
                            <tp:taxon-name-part taxon-name-part-type="species">cambodjana</tp:taxon-name-part>
                            <object-id xmlns:xlink="http://www.w3.org/1999/xlink" xlink:type="simple">http://species-id.net/wiki/Orthomorpha_cambodjana</object-id>
                        </tp:taxon-name><tp:taxon-authority>(Attems, 1953)</tp:taxon-authority><xref ref-type="fig" rid="F4">Figs 4</xref><xref ref-type="fig" rid="F5">–</xref><xref ref-type="fig" rid="F6">6</xref><tp:nomenclature-citation-list><tp:nomenclature-citation><tp:taxon-name>Pratinus cambodjanus</tp:taxon-name><comment><xref ref-type="bibr" rid="B3">Attems 1953</xref>: 168 (D).</comment></tp:nomenclature-citation><tp:nomenclature-citation><tp:taxon-name>Orthomorpha cambodjana</tp:taxon-name><comment> – <xref ref-type="bibr" rid="B10">Jeekel 1963</xref>: 265 (M); <xref ref-type="bibr" rid="B11">1964</xref>: 361 (M, D); <xref ref-type="bibr" rid="B12">1968</xref>: 56 (M); <xref ref-type="bibr" rid="B9">Hoffman 1977</xref>: 700 (M); <xref ref-type="bibr" rid="B8">Golovatch 1998</xref>: 42 (M, D); <xref ref-type="bibr" rid="B14">Likhitrakarn et al. 2011</xref>: 66 (D).</comment></tp:nomenclature-citation></tp:nomenclature-citation-list></tp:nomenclature><tp:treatment-sec sec-type="Material examined"><title>Material examined.</title><p>2 ♂ (CUMZ), Laos, Attapu Province, Xaysetha District, Ban Kasom, 116 m a.s.l., <named-content xmlns:xlink="http://www.w3.org/1999/xlink" content-type="dwc:verbatimCoordinates" xlink:type="simple">15°06'27"N, 106°51'14"E</named-content>, 16.10.2013, leg. C. Sutcharit and W. Siriwut.</p></tp:treatment-sec><tp:treatment-sec sec-type="Descriptive notes"><title>Descriptive notes.</title><p>Length 32–35 mm (♂), width of midbody pro- and metazona 2.6–2.7 and 3.8–3.9 mm (♂), respectively.</p><p>Coloration in alcohol, after one month of preservation, blackish (<xref ref-type="fig" rid="F4">Fig. 4A–F</xref>), paraterga and epiproct light yellow to whitish yellow; venter, legs and antennae whitish to pale brown distally (<xref ref-type="fig" rid="F4">Fig. 4A–I</xref>).</p><fig id="F4" position="float" orientation="portrait"><label>Figure 4.</label><caption><p><italic><tp:taxon-name>Orthomorpha cambodjana</tp:taxon-name></italic> (Attems, 1953), ♂. <bold>A</bold>, <bold>B</bold> anterior part of body, dorsal and lateral views, respectively; <bold>C</bold> segments 10–11, dorsal view <bold>D</bold> segments 9–11, lateral view <bold>E–G</bold> posterior part of body, lateral, dorsal and ventral views, respectively; <bold>H, I</bold> sternal cones between coxae 4, subcaudal and sublateral views, respectively.</p></caption><graphic xmlns:xlink="http://www.w3.org/1999/xlink" xlink:href="ZooKeys-374-001-g004.jpg" position="float" orientation="portrait" xlink:type="simple"/></fig><!--PageBreak--><p>Antennae reaching segment 3 when stretched dorsally. Paraterga very strongly developed (<xref ref-type="fig" rid="F4">Fig. 4A–G</xref>), anterolateral edge clearly convex. Calluses on paraterga 2 and 3 delimited by a sulcus only dorsally, following paraterga by a sulcus both dorsally and ventrally, strongly bordered. Pleurosternal carinae complete crests only in segment 2 (<xref ref-type="fig" rid="F4">Fig. 4B, D, E</xref>), a small, sharp, caudal tooth in segments 3–7, a very faint tubercle until segment 15. Legs long and slender, midbody ones ca 1.1–1.3 times as long as body height, prefemora without modifications, tarsal brushes present until ♂ leg 7.</p><p>Gonopod solenophore with a tridentate tip (<xref ref-type="fig" rid="F5">Figs 5</xref>, <xref ref-type="fig" rid="F6">6</xref>), dorsalmost prong being subacuminate, longer than both others, whereas middle denticle shortest and pointed.</p><fig id="F5" position="float" orientation="portrait"><label>Figure 5.</label><caption><p><italic><tp:taxon-name>Orthomorpha cambodjana</tp:taxon-name></italic> (Attems, 1953), ♂, right gonopod. <bold>A</bold>, <bold>B</bold> mesal and lateral views, respectively <bold>C–F</bold> distal part of left gonopod, sublateral, submesal, subcaudal and suboral views, respectively. Scale bar: 0.2 mm.</p></caption><graphic xmlns:xlink="http://www.w3.org/1999/xlink" xlink:href="ZooKeys-374-001-g005.jpg" position="float" orientation="portrait" xlink:type="simple"/></fig><fig id="F6" position="float" orientation="portrait"><label>Figure 6.</label><caption><p><italic><tp:taxon-name>Orthomorpha cambodjana</tp:taxon-name></italic> (Attems, 1953), ♂. <bold>A</bold>, <bold>B</bold> right gonopod, lateral and mesal views, respectively. Scale bar: 0.5 mm.</p></caption><graphic xmlns:xlink="http://www.w3.org/1999/xlink" xlink:href="ZooKeys-374-001-g006.jpg" position="float" orientation="portrait" xlink:type="simple"/></fig></tp:treatment-sec><tp:treatment-sec sec-type="Remarks"><title>Remarks.</title><p>This species has hitherto been known only from a ♂ lectotype and a ♀ paralectotype, currently both rather strongly faded, taken at Sre-Umbell, Kampot <!--PageBreak-->Province, southern Cambodia (<xref ref-type="bibr" rid="B3">Attems 1953</xref>, <xref ref-type="bibr" rid="B14">Likhitrakarn et al. 2011</xref>). The above fresh samples show only slight variations, mainly a darker coloration, as opposed to the types which have recently been redescribed in due detail (<xref ref-type="bibr" rid="B14">Likhitrakarn et al. 2011</xref>). This species is thus new to the fauna of Laos, suggesting a far wider distribution in Indochina.</p></tp:treatment-sec><ref-list><ref id="B3"><mixed-citation xmlns:xlink="http://www.w3.org/1999/xlink" xlink:type="simple"><person-group><name name-style="western"><surname>Attems</surname><given-names>C</given-names></name></person-group> (<year>1953</year>) <article-title>Myriopoden von Indochina. Expedition von Dr. C. Dawydoff (1938–1939).</article-title><source>Mémoires du Muséum national d’ Histoire naturelle, série A, Zoologie</source><volume>5</volume>(<issue>3</issue>): <fpage>133</fpage>-<lpage>230</lpage>.</mixed-citation></ref><ref id="B10"><mixed-citation xmlns:xlink="http://www.w3.org/1999/xlink" xlink:type="simple"><person-group><name name-style="western"><surname>Jeekel</surname><given-names>CAW</given-names></name></person-group> (<year>1963</year>) <article-title>Paradoxosomatidae from Borneo (Diplopoda, Polydesmida).</article-title><source>Tijdschrift voor Entomologie</source><volume>106</volume>: <fpage>205</fpage>-<lpage>283</lpage>.</mixed-citation></ref><ref id="B11"><mixed-citation xmlns:xlink="http://www.w3.org/1999/xlink" xlink:type="simple"><person-group><name name-style="western"><surname>Jeekel</surname><given-names>CAW</given-names></name></person-group> (<year>1964</year>) <article-title>A new species of <italic>Orthomorpha</italic> Bollman from Thailand observed in migration, with taxonomic notes on the genus (Diplopoda).</article-title><source>Tijdschrift voor Entomologie</source><volume>107</volume>: <fpage>355</fpage>-<lpage>364</lpage>.</mixed-citation></ref><ref id="B12"><mixed-citation xmlns:xlink="http://www.w3.org/1999/xlink" xlink:type="simple"><person-group><name name-style="western"><surname>Jeekel</surname><given-names>CAW</given-names></name></person-group> (<year>1968</year>) <source>On the classification and geographical distribution of the family Paradoxosomatidae (Diplopoda, Polydesmida).</source><publisher-name>Academisch Proefschrift</publisher-name><comment>(PhD Thesis, privately published)</comment>, <publisher-loc>Rotterdam</publisher-loc>, <lpage>162</lpage> pp.</mixed-citation></ref><ref id="B9"><mixed-citation xmlns:xlink="http://www.w3.org/1999/xlink" xlink:type="simple"><person-group><name name-style="western"><surname>Hoffman</surname><given-names>RL</given-names></name></person-group> (<year>1977</year>) <article-title>Diplopoda from Malayan caves, collected by M. Pierre Strinati.</article-title><source>Revue suisse de Zoologie</source><volume>84</volume>(<issue>3</issue>): <fpage>699</fpage>-<lpage>719</lpage>.</mixed-citation></ref><ref id="B8"><mixed-citation xmlns:xlink="http://www.w3.org/1999/xlink" xlink:type="simple"><person-group><name name-style="western"><surname>Golovatch</surname><given-names>SI</given-names></name></person-group> (<year>1998</year>) <article-title>On several new or poorly-known Oriental Paradoxosomatidae (Diplopoda Polydesmida), VI.</article-title><source>Arthropoda Selecta</source><volume>6</volume>(<issue>3–4</issue>): <fpage>35</fpage>–<lpage>46</lpage><comment>[for 1997]</comment>.</mixed-citation></ref><ref id="B14"><mixed-citation xmlns:xlink="http://www.w3.org/1999/xlink" xlink:type="simple"><person-group><name name-style="western"><surname>Likhitrakarn</surname><given-names>N</given-names></name><name name-style="western"><surname>Golovatch</surname><given-names>SI</given-names></name><name name-style="western"><surname>Panha</surname><given-names>S</given-names></name></person-group> (<year>2011</year>) <article-title>Revision of the Southeast Asian millipede genus <italic>Orthomorpha</italic> Bollman, 1893, with the proposal of a new genus (Diplopoda, Polydesmida, Paradoxosomatidae).</article-title><source>ZooKeys</source><volume>131</volume>: <fpage>1</fpage>-<lpage>161</lpage>. doi: <ext-link ext-link-type="uri" xlink:href="http://dx.doi.org/10.3897/zookeys.131.1921" xlink:type="simple">10.3897/zookeys.131.1921</ext-link></mixed-citation></ref></ref-list></tp:taxon-treatment>
