# Supplementary material for: The millipede genus Orthomorpha Bollman, 1893 in Laos (Diplopoda, Polydesmida, Paradoxosomatidae), with descriptions of new species
Source: Zookeys. 2014 Jan 28;(374):1–22. doi: 10.3897/zookeys.374.6711 (PMC3909809; doi:10.3897/zookeys.374.6711)
Supplement: XML Treatment for Orthomorpha communis [file zookeys.374.6711-treatment3.xml]

<!DOCTYPE tp:taxon-treatment
  PUBLIC "-//TaxonX//DTD Taxonomic Treatment Publishing DTD v0 20100105//EN" "tax-treatment-NSO.dtd">
<tp:taxon-treatment xmlns:tp="http://www.plazi.org/taxpub"><tp:treatment-meta><mixed-citation publication-type="journal"><person-group><name><surname>Likhitrakarn</surname><given-names>Natdanai</given-names></name><name><surname>Golovatch</surname><given-names>Sergei I.</given-names></name><name><surname>Panha</surname><given-names>Somsak</given-names></name></person-group><article-title>The millipede genus <italic>Orthomorpha</italic> Bollman, 1893 in Laos (Diplopoda, Polydesmida, Paradoxosomatidae), with descriptions of new species</article-title><source>Zookeys</source><day>28</day><month>1</month><year>2014</year><volume>2014</volume><issue>374</issue><fpage>1</fpage><lpage>22</lpage><pub-id pub-id-type="doi">10.3897/zookeys.374.6711</pub-id></mixed-citation></tp:treatment-meta><tp:nomenclature><tp:taxon-name>
                            <tp:taxon-name-part taxon-name-part-type="genus">Orthomorpha</tp:taxon-name-part>
                            <tp:taxon-name-part taxon-name-part-type="species">communis</tp:taxon-name-part>
                            <object-id xmlns:xlink="http://www.w3.org/1999/xlink" xlink:type="simple">http://species-id.net/wiki/Orthomorpha_communis</object-id>
                        </tp:taxon-name><tp:taxon-authority>Likhitrakarn, Golovatch &amp; Panha, 2011</tp:taxon-authority><tp:nomenclature-citation-list><tp:nomenclature-citation><tp:taxon-name>Orthomorpha communis</tp:taxon-name><comment> Likhitrakarn, Golovatch &amp; Panha 2011: 37 (D).</comment></tp:nomenclature-citation></tp:nomenclature-citation-list></tp:nomenclature><tp:treatment-sec sec-type="Material examined"><title>Material examined.</title><p>1 ♂, 2 ♀ (CUMZ), Laos, Savannakhet Province, Atsaphangthong District, Ban Than Bang, 170 m, <named-content xmlns:xlink="http://www.w3.org/1999/xlink" content-type="dwc:verbatimCoordinates" xlink:type="simple">16°42'12"N, 105°12'06"E</named-content>, 19.10.2013, leg. C. Sutcharit and W. Siriwut.</p><!--PageBreak--></tp:treatment-sec><tp:treatment-sec sec-type="Descriptive notes"><title>Descriptive notes.</title><p>Length 34 mm (♂) or 36–37 mm (♀), width of midbody pro- and metazona 2.9 and 4.5 mm (♂), 3.0–3.8 and 4.5–5.3 mm (♀), respectively.</p></tp:treatment-sec><tp:treatment-sec sec-type="Remarks"><title>Remarks.</title><p>The above material fully agrees with the original, quite detailed description of this species (<xref ref-type="bibr" rid="B14">Likhitrakarn et al. 2011</xref>). It appears to be rather widespread not only in the eastern part of Thailand close to the frontier to Cambodia, but also in southern Laos. This species is new to the fauna of Laos, again suggesting a much wider distribution in Indochina.</p></tp:treatment-sec><ref-list><ref id="B14"><mixed-citation xmlns:xlink="http://www.w3.org/1999/xlink" xlink:type="simple"><person-group><name name-style="western"><surname>Likhitrakarn</surname><given-names>N</given-names></name><name name-style="western"><surname>Golovatch</surname><given-names>SI</given-names></name><name name-style="western"><surname>Panha</surname><given-names>S</given-names></name></person-group> (<year>2011</year>) <article-title>Revision of the Southeast Asian millipede genus <italic>Orthomorpha</italic> Bollman, 1893, with the proposal of a new genus (Diplopoda, Polydesmida, Paradoxosomatidae).</article-title><source>ZooKeys</source><volume>131</volume>: <fpage>1</fpage>-<lpage>161</lpage>. doi: <ext-link ext-link-type="uri" xlink:href="http://dx.doi.org/10.3897/zookeys.131.1921" xlink:type="simple">10.3897/zookeys.131.1921</ext-link></mixed-citation></ref></ref-list></tp:taxon-treatment>
