# Supplementary material for: The millipede genus Orthomorpha Bollman, 1893 in Laos (Diplopoda, Polydesmida, Paradoxosomatidae), with descriptions of new species
Source: Zookeys. 2014 Jan 28;(374):1–22. doi: 10.3897/zookeys.374.6711 (PMC3909809; doi:10.3897/zookeys.374.6711)
Supplement: XML Treatment for Orthomorpha suberectoides [file zookeys.374.6711-treatment4.xml]

<!DOCTYPE tp:taxon-treatment
  PUBLIC "-//TaxonX//DTD Taxonomic Treatment Publishing DTD v0 20100105//EN" "tax-treatment-NSO.dtd">
<tp:taxon-treatment xmlns:tp="http://www.plazi.org/taxpub"><tp:treatment-meta><mixed-citation publication-type="journal"><person-group><name><surname>Likhitrakarn</surname><given-names>Natdanai</given-names></name><name><surname>Golovatch</surname><given-names>Sergei I.</given-names></name><name><surname>Panha</surname><given-names>Somsak</given-names></name></person-group><article-title>The millipede genus <italic>Orthomorpha</italic> Bollman, 1893 in Laos (Diplopoda, Polydesmida, Paradoxosomatidae), with descriptions of new species</article-title><source>Zookeys</source><day>28</day><month>1</month><year>2014</year><volume>2014</volume><issue>374</issue><fpage>1</fpage><lpage>22</lpage><pub-id pub-id-type="doi">10.3897/zookeys.374.6711</pub-id></mixed-citation></tp:treatment-meta><tp:nomenclature><tp:taxon-name>
                            <tp:taxon-name-part taxon-name-part-type="genus">Orthomorpha</tp:taxon-name-part>
                            <tp:taxon-name-part taxon-name-part-type="species">suberectoides</tp:taxon-name-part>
                            <object-id xmlns:xlink="http://www.w3.org/1999/xlink" content-type="zoobank" xlink:type="simple">http://zoobank.org/695749B1-EFAF-4D08-BF0E-2C817DC63C95</object-id>
                            <object-id xmlns:xlink="http://www.w3.org/1999/xlink" xlink:type="simple">http://species-id.net/wiki/Orthomorpha_suberectoides</object-id>
                        </tp:taxon-name><tp:taxon-status xmlns:xlink="http://www.w3.org/1999/xlink" xlink:type="simple">sp. n.</tp:taxon-status><xref ref-type="fig" rid="F7">Figs 7</xref><xref ref-type="fig" rid="F8">–</xref><xref ref-type="fig" rid="F9">9</xref></tp:nomenclature><tp:treatment-sec sec-type="Holotype"><title>Holotype</title><p>♂ (CUMZ), Laos, Attapu Province, Xaysetha District, Ban Lak No. 52, 224 m a.s.l., <named-content xmlns:xlink="http://www.w3.org/1999/xlink" content-type="dwc:verbatimCoordinates" xlink:type="simple">15°09'24"N, 106°44'01"E</named-content>, 16.10.2013, leg. C. Sutcharit.</p></tp:treatment-sec><tp:treatment-sec sec-type="Name"><title>Name.</title><p>To emphasize the apparent similarity to <italic><tp:taxon-name>Orthomorpha suberecta</tp:taxon-name></italic> Likhitrakarn, Golovatch &amp; Panha, 2011; adjective.</p><!--PageBreak--></tp:treatment-sec><tp:treatment-sec sec-type="Diagnosis"><title>Diagnosis.</title><p>This new species strongly resembles <italic><tp:taxon-name>Orthomorpha suberecta</tp:taxon-name></italic>, especially as regards the shape of the paraterga, but differs by a larger body, in the paraterga being broader, the metatergal tegument clearly rugose, and the pleurosternal carinae more strongly developed.</p></tp:treatment-sec><tp:treatment-sec sec-type="Description"><title>Description.</title><p>Length 35 mm (♂), width of midbody pro- and metazona 3.5 and 5.0 mm, respectively.</p><p>Coloration in alcohol, after one month of preservation, dark brown (<xref ref-type="fig" rid="F7">Fig. 7A–F</xref>), paraterga and epiproct pale pinkish or pallid, head and antennae brownish, venter and legs pale whitish to pale brown (<xref ref-type="fig" rid="F7">Fig. 7B–I</xref>).</p><p>All other characters as in <italic><tp:taxon-name>Orthomorpha paviei</tp:taxon-name></italic>, except as follows.</p><fig id="F7" position="float" orientation="portrait"><label>Figure 7.</label><caption><p><italic><tp:taxon-name>Orthomorpha suberectoides</tp:taxon-name></italic> sp. n., ♂ holotype. <bold>A</bold>, <bold>B</bold> anterior part of body, dorsal and lateral views, respectively <bold>C</bold> segments 10–11, dorsal view <bold>D</bold> segments 9–11, lateral view <bold>E–G</bold> posterior part of body, lateral, dorsal and ventral views, respectively <bold>H, I</bold> sternal cones between coxae 4, subcaudal and sublateral views, respectively.</p></caption><graphic xmlns:xlink="http://www.w3.org/1999/xlink" xlink:href="ZooKeys-374-001-g007.jpg" position="float" orientation="portrait" xlink:type="simple"/></fig><p>Antennae (<xref ref-type="fig" rid="F7">Fig. 7A</xref>) reaching posterior end of body segment 3 when stretched dorsally. In width, head &lt; collum &lt; segment 2 &lt; 3 &lt; 4 &lt; 5–16, gently and gradually tapering thereafter. Collum with three transverse rows of setae: 4+4 in anterior, 2+2 in intermediate, and <!--PageBreak-->4+4 in caudal row; paraterga slightly declivous, broadly rounded and narrowly bordered, caudal corner pointed, dentiform, but not drawn behind rear margin (<xref ref-type="fig" rid="F7">Fig. 7A, B</xref>).</p><p>Tegument shining and rugulose (<xref ref-type="fig" rid="F7">Fig. 7A–F</xref>), metaterga rather obviously rugose, leathery, with traces of tubercles/wrinkles; surface below paraterga microgranulate and rugulose. Postcollum metaterga with two transverse rows of setae: 2+2, mostly abraded setae in anterior (pre-sulcus) row, 3+3 in posterior (post-sulcus) one, these setae or their traces being borne on evident cones growing stronger laterally, until segment 6 visible only as insertion points, tuberculations gradually growing smaller thereafter. Tergal setae simple, rather long, about 1/3 of metatergal length, mostly abraded. Axial line traceable, especially clear on collum and following metaterga. Paraterga very strongly developed (<xref ref-type="fig" rid="F7">Fig. 7A–G</xref>), mostly slightly upturned, all lying faintly below dorsum, set at about half of midbody height, subhorizontal, in lateral view modestly enlarged in pore-bearing segments, thinner in poreless ones; shoulders broadly rounded, narrowly bordered, fused to callus; caudal corner almost or fully pointed, lying within rear tergal margin, after segment 16 drawn increasingly well beyond it, slightly curved mesad on <!--PageBreak-->segments 17–19 (<xref ref-type="fig" rid="F7">Fig. 7E–G</xref>). Calluses delimited by a sulcus only dorsally. Paraterga 2 broad, anterior edge convex, lateral edge with three small and acute denticles, the one near caudal corner being particularly small (<xref ref-type="fig" rid="F7">Fig. 7A, B</xref>). Each following poreless segment with two incisions, each pore-bearing one with one, often evident incision in front of ozopore. Posterior edge of paraterga slightly concave, especially clearly so in segments 16–19. Ozopores evident, lateral, lying in an ovoid groove at about 1/4 of metatergite’s length in front of caudal corner. Transverse sulcus usually distinct (<xref ref-type="fig" rid="F7">Fig. 7A–F</xref>), complete on metaterga 5–19, incomplete on segment 4, narrow, not reaching bases of paraterga, ribbed at bottom. Stricture between pro- and metazona narrow, clearly ribbed at bottom down to base of paraterga (<xref ref-type="fig" rid="F7">Fig. 7A–F</xref>). Pleurosternal carinae complete crests with a sharp caudal tooth in segments 2–7, a very sharp, caudal tooth in segments 8–17, a small, rather sharp tooth in segment 18 (<xref ref-type="fig" rid="F7">Fig. 7B, D, E</xref>). Epiproct (<xref ref-type="fig" rid="F7">Fig. 7F, G</xref>) conical, flattened dorsoventrally, with two evident apical papillae, both latter directed ventrocaudally and acute at tip; pre-apical papillae small denticles lying close to tip. Hypoproct (<xref ref-type="fig" rid="F7">Fig. 7G</xref>) roundly subtriangular, setiferous knobs at caudal edge evident and well-separated.</p><p>Sterna sparsely setose, without modifications; cross-impressions shallow; a paramedian pair of evident, fully separated, small, sternal cones between ♂ coxae 4 (<xref ref-type="fig" rid="F7">Fig. 7H, I</xref>). A paramedian pair of evident tubercles in front of gonopod aperture. Legs moderately long and slender, midbody ones ca 1.0–1.1 times as long as body height, prefemora without modifications, ♂ tarsal brushes absent.</p><p>Gonopods (<xref ref-type="fig" rid="F8">Figs 8</xref>, <xref ref-type="fig" rid="F9">9</xref>) with slender and long coxae, the latter with several setae distoventrally. Femorite about 3 times as long as prefemoral portion. Femorite slender, slightly curved, postfemoral portion demarcated by an oblique lateral sulcus. Solenophore with <italic>lamina lateralis</italic> clearly smaller than <italic>lamina medialis</italic>, tip distinctly bilobed, dorsal lobule larger; solenomere long and flagelliform.</p><fig id="F8" position="float" orientation="portrait"><label>Figure 8.</label><caption><p><italic><tp:taxon-name>Orthomorpha suberectoides</tp:taxon-name></italic> sp. n., ♂ holotype, right gonopod. <bold>A</bold>, <bold>B</bold> mesal and lateral views, respectively <bold>C–F</bold> distal part of left gonopod, mesal, lateral, suboral and subcaudal views, respectively. Scale bar: 0.2 mm.</p></caption><graphic xmlns:xlink="http://www.w3.org/1999/xlink" xlink:href="ZooKeys-374-001-g008.jpg" position="float" orientation="portrait" xlink:type="simple"/></fig><fig id="F9" position="float" orientation="portrait"><label>Figure 9.</label><caption><p><italic><tp:taxon-name>Orthomorpha suberectoides</tp:taxon-name></italic> sp. n., ♂ holotype. <bold>A</bold>, <bold>B</bold> right gonopod, lateral and mesal views, respectively. Scale bar: 0.5 mm.</p></caption><graphic xmlns:xlink="http://www.w3.org/1999/xlink" xlink:href="ZooKeys-374-001-g009.jpg" position="float" orientation="portrait" xlink:type="simple"/></fig></tp:treatment-sec><tp:treatment-sec sec-type="Remarks"><title>Remarks.</title><p>According to the key in <xref ref-type="bibr" rid="B14">Likhitrakarn et al. (2011)</xref>, this new species seems to be especially similar to <italic><tp:taxon-name>Orthomorpha suberecta</tp:taxon-name></italic>. The latter taxon has originally been found near Cave Suwannnakhuha, Suwannnakhuha District, Nong Bua Lamphu Province, northeastern Thailand (<xref ref-type="bibr" rid="B14">Likhitrakarn et al. 2011</xref>), thus very far away (550 km) from the type locality of <italic><tp:taxon-name>Orthomorpha suberectoides</tp:taxon-name></italic> sp. n. Both these species are thus distinct not only morphologically (see Diagnosis), but also geographically.</p></tp:treatment-sec><ref-list><ref id="B14"><mixed-citation xmlns:xlink="http://www.w3.org/1999/xlink" xlink:type="simple"><person-group><name name-style="western"><surname>Likhitrakarn</surname><given-names>N</given-names></name><name name-style="western"><surname>Golovatch</surname><given-names>SI</given-names></name><name name-style="western"><surname>Panha</surname><given-names>S</given-names></name></person-group> (<year>2011</year>) <article-title>Revision of the Southeast Asian millipede genus <italic>Orthomorpha</italic> Bollman, 1893, with the proposal of a new genus (Diplopoda, Polydesmida, Paradoxosomatidae).</article-title><source>ZooKeys</source><volume>131</volume>: <fpage>1</fpage>-<lpage>161</lpage>. doi: <ext-link ext-link-type="uri" xlink:href="http://dx.doi.org/10.3897/zookeys.131.1921" xlink:type="simple">10.3897/zookeys.131.1921</ext-link></mixed-citation></ref></ref-list></tp:taxon-treatment>
