# Supplementary material for: The millipede genus Orthomorpha Bollman, 1893 in Laos (Diplopoda, Polydesmida, Paradoxosomatidae), with descriptions of new species
Source: Zookeys. 2014 Jan 28;(374):1–22. doi: 10.3897/zookeys.374.6711 (PMC3909809; doi:10.3897/zookeys.374.6711)
Supplement: XML Treatment for Orthomorpha gladiata [file zookeys.374.6711-treatment5.xml]

<!DOCTYPE tp:taxon-treatment
  PUBLIC "-//TaxonX//DTD Taxonomic Treatment Publishing DTD v0 20100105//EN" "tax-treatment-NSO.dtd">
<tp:taxon-treatment xmlns:tp="http://www.plazi.org/taxpub"><tp:treatment-meta><mixed-citation publication-type="journal"><person-group><name><surname>Likhitrakarn</surname><given-names>Natdanai</given-names></name><name><surname>Golovatch</surname><given-names>Sergei I.</given-names></name><name><surname>Panha</surname><given-names>Somsak</given-names></name></person-group><article-title>The millipede genus <italic>Orthomorpha</italic> Bollman, 1893 in Laos (Diplopoda, Polydesmida, Paradoxosomatidae), with descriptions of new species</article-title><source>Zookeys</source><day>28</day><month>1</month><year>2014</year><volume>2014</volume><issue>374</issue><fpage>1</fpage><lpage>22</lpage><pub-id pub-id-type="doi">10.3897/zookeys.374.6711</pub-id></mixed-citation></tp:treatment-meta><tp:nomenclature><tp:taxon-name>
                            <tp:taxon-name-part taxon-name-part-type="genus">Orthomorpha</tp:taxon-name-part>
                            <tp:taxon-name-part taxon-name-part-type="species">gladiata</tp:taxon-name-part>
                            <object-id xmlns:xlink="http://www.w3.org/1999/xlink" content-type="zoobank" xlink:type="simple">http://zoobank.org/B785592D-54B8-4C4D-918A-F43D9ED88C4A</object-id>
                            <object-id xmlns:xlink="http://www.w3.org/1999/xlink" xlink:type="simple">http://species-id.net/wiki/Orthomorpha_gladiata</object-id>
                        </tp:taxon-name><tp:taxon-status xmlns:xlink="http://www.w3.org/1999/xlink" xlink:type="simple">sp. n.</tp:taxon-status><xref ref-type="fig" rid="F10">Figs 10</xref><xref ref-type="fig" rid="F11">–</xref><xref ref-type="fig" rid="F12">12</xref></tp:nomenclature><tp:treatment-sec sec-type="Holotype"><title>Holotype</title><p>♂ (CUMZ), Laos, Champasak Province, Paksong District, Tadedu, 906 m a.s.l., <named-content xmlns:xlink="http://www.w3.org/1999/xlink" content-type="dwc:verbatimCoordinates" xlink:type="simple">15°11'35"N, 106°06'07"E</named-content>, 16.10.2013, leg. S. Panha and C. Sutcharit.</p></tp:treatment-sec><tp:treatment-sec sec-type="Paratype"><title>Paratype.</title><p>1 ♂ (CUMZ), same data, together with holotype.</p></tp:treatment-sec><tp:treatment-sec sec-type="Name"><title>Name.</title><p>To emphasize the sword-shaped tip of the gonopod; adjective.</p><!--PageBreak--></tp:treatment-sec><tp:treatment-sec sec-type="Diagnosis"><title>Diagnosis.</title><p><italic><tp:taxon-name>Orthomorpha gladiata</tp:taxon-name></italic> sp. n. seems to be especially similar to <italic><tp:taxon-name>Orthomorpha hydrobiologica</tp:taxon-name></italic> Attems, 1930, a species known to range from eastern Java, Indonesia to Indochina (<xref ref-type="bibr" rid="B14">Likhitrakarn et al. 2011</xref>), but differs clearly in the tip of the solenophore being nearly monodentate and sword-shaped.</p></tp:treatment-sec><tp:treatment-sec sec-type="Description"><title>Description.</title><p>Length 25–27 mm (♂), width of midbody pro- and metazona 1.7–1.9 and 2.8–2.9 mm, respectively.</p><p>Coloration in alcohol, after one month of preservation, dark brown (<xref ref-type="fig" rid="F10">Fig. 10A–G</xref>), paraterga and epiproct light yellow or pale yellowish, head, surface below paraterga and antennae brownish, venter and legs whitish to pale brown (<xref ref-type="fig" rid="F10">Fig. 10A–I</xref>).</p><fig id="F10" position="float" orientation="portrait"><label>Figure 10.</label><caption><p><italic><tp:taxon-name>Orthomorpha gladiata</tp:taxon-name></italic> sp. n., <bold>A–B</bold> ♂ paratype <bold>C–I</bold> ♂ holotype. <bold>A</bold>, <bold>B</bold> anterior part of body, dorsal and lateral views, respectively <bold>C</bold> segments 10–11, dorsal view <bold>D</bold> segments 9–11, lateral view <bold>E–G</bold> posterior part of body, lateral, dorsal and ventral views, respectively <bold>H</bold>, <bold>I</bold> sternal cones between coxae 4, subcaudal and sublateral views, respectively.</p></caption><graphic xmlns:xlink="http://www.w3.org/1999/xlink" xlink:href="ZooKeys-374-001-g010.jpg" position="float" orientation="portrait" xlink:type="simple"/></fig><p>All other characters as in <italic><tp:taxon-name>Orthomorpha paviei</tp:taxon-name></italic>, except as follows.</p><p>Antennae (<xref ref-type="fig" rid="F10">Fig. 10A</xref>) reaching body segment 3 when stretched dorsally. In width, head &lt; collum &lt; segments 3 and 4 &lt; 2 = 5–16, gently and gradually tapering thereafter. Collum with three transverse rows of setae: 3+3 in anterior, 2+2 in intermediate, and 3+3 in posterior row; caudal corner of paraterga very narrowly rounded, slightly upturned, but not drawn behind rear margin (<xref ref-type="fig" rid="F10">Fig. 10A, B</xref>).</p><!--PageBreak--><p>Postcollum metaterga with two transverse rows of setae traceable at least as insertion points when setae broken off: 2+2 in anterior (pre-sulcus) and 3+3 in posterior (post-sulcus) row, these setae being borne on small cones growing stronger laterally. Metaterga 17–19 with 4+4 setae in posterior row, likewise borne on evident cones growing stronger laterally. Axial line rather difficult to see, but traceable both on pro- and metaterga. Paraterga very strongly developed (<xref ref-type="fig" rid="F10">Fig. 10A–G</xref>), mostly slightly upturned, all lying faintly below dorsum, set at about upper 1/4 of midbody height, mostly subhorizontal, caudal corner narrowly rounded to nearly pointed; paraterga very thin in lateral view, modestly enlarged in pore-bearing segments, thinner in poreless ones. Calluses on paraterga 2–4 delimited by a sulcus only dorsally, on following paraterga both dorsally and ventrally. Paraterga 2 broad, anterior edge rounded, lateral <!--PageBreak-->edge with one larger and one smaller, but evident incision in anterior 1/3; posterior edge clearly concave (<xref ref-type="fig" rid="F10">Fig. 10A, C, F</xref>). Anterior edges of paraterga broadly rounded and narrowly bordered, fused to callus. Lateral edge of paraterga with two slight, but evident incisions, one in anterior 1/3, the other in posterior 1/3. Posterior edge of paraterga clearly concave, lateral corner extending increasingly beyond rear tergal margin, especially strongly so in segments 17–19 (<xref ref-type="fig" rid="F10">Fig. 10F, G</xref>). Transverse sulcus usually distinct (<xref ref-type="fig" rid="F10">Fig. 10A, C, F</xref>), complete on metaterga 5–18, incomplete in segments 4 and 19, rather deep, reaching bases of paraterga, rather clearly ribbed at bottom. Stricture between pro- and metazona narrow, clearly ribbed at bottom down to base of paraterga (<xref ref-type="fig" rid="F10">Fig. 10A–F</xref>). Pleurosternal carinae complete crests with a sharp caudal tooth in segments 2–4, a very sharp, caudal tooth in segments 5–7, a small, mostly sharp tooth until segment 16 (<xref ref-type="fig" rid="F10">Fig. 10B, D, E</xref>). Epiproct (<xref ref-type="fig" rid="F10">Fig. 10F, G</xref>) conical, flattened dorsoventrally, with two evident apical papillae; tip subtruncate; pre-apical papillae small, but visible, lying rather close to tip.</p><p>Two small, low, rounded, fully separated, sternal cones between ♂ coxae 4 (<xref ref-type="fig" rid="F10">Fig. 10H, I</xref>). A paramedian pair of evident tubercles in front of gonopod aperture. Legs <!--PageBreak-->rather long and slender, midbody ones ca 1.2–1.4 times as long as body height, prefemora without modifications, ♂ tarsal brushes present only on legs 1–3.</p><p>Gonopods (<xref ref-type="fig" rid="F11">Figs 11</xref>, <xref ref-type="fig" rid="F12">12</xref>) with slender and long coxae, the latter with several setae distoventrally. Femorite about 3 times as long as prefemoral portion. Femorite very slender, slightly curved, postfemoral portion demarcated by an oblique lateral sulcus. Solenophore with a nearly monodentate and sword-shaped tip; solenomere long and flagelliform.</p><fig id="F11" position="float" orientation="portrait"><label>Figure 11.</label><caption><p><italic><tp:taxon-name>Orthomorpha gladiata</tp:taxon-name></italic> sp. n., ♂ holotype, right gonopod. <bold>A</bold>, <bold>B</bold> mesal and lateral views, respectively <bold>C–F</bold> distal part of left gonopod, mesal, lateral, suboral and subcaudal views, respectively. Scale bar: 0.2 mm.</p></caption><graphic xmlns:xlink="http://www.w3.org/1999/xlink" xlink:href="ZooKeys-374-001-g011.jpg" position="float" orientation="portrait" xlink:type="simple"/></fig><fig id="F12" position="float" orientation="portrait"><label>Figure 12.</label><caption><p><italic><tp:taxon-name>Orthomorpha gladiata</tp:taxon-name></italic> sp. n., ♂ holotype. <bold>A–D</bold> right gonopod, suboral, lateral, mesal and subcaudal views, respectively. Scale bar: 0.5 mm.</p></caption><graphic xmlns:xlink="http://www.w3.org/1999/xlink" xlink:href="ZooKeys-374-001-g012.jpg" position="float" orientation="portrait" xlink:type="simple"/></fig></tp:treatment-sec><tp:treatment-sec sec-type="Remarks"><title>Remarks.</title><p>The gonopod tip of <italic><tp:taxon-name>Orthomorpha gladiata</tp:taxon-name></italic> sp. n. is much like in <italic><tp:taxon-name>Orthomorpha parasericata</tp:taxon-name></italic> Likhitrakarn, Golovatch &amp; Panha, 2010, from southern Thailand (<xref ref-type="bibr" rid="B13">Likhitrakarn et al. 2010</xref>, <xref ref-type="bibr" rid="B14">2011</xref>), but the new species differs clearly not only in some somatic characters (e.g. the considerably broader paraterga), but also by the presence of an evident oblique sulcus demarcating a gonopod postfemoral portion.</p></tp:treatment-sec><ref-list><ref id="B14"><mixed-citation xmlns:xlink="http://www.w3.org/1999/xlink" xlink:type="simple"><person-group><name name-style="western"><surname>Likhitrakarn</surname><given-names>N</given-names></name><name name-style="western"><surname>Golovatch</surname><given-names>SI</given-names></name><name name-style="western"><surname>Panha</surname><given-names>S</given-names></name></person-group> (<year>2011</year>) <article-title>Revision of the Southeast Asian millipede genus <italic>Orthomorpha</italic> Bollman, 1893, with the proposal of a new genus (Diplopoda, Polydesmida, Paradoxosomatidae).</article-title><source>ZooKeys</source><volume>131</volume>: <fpage>1</fpage>-<lpage>161</lpage>. doi: <ext-link ext-link-type="uri" xlink:href="http://dx.doi.org/10.3897/zookeys.131.1921" xlink:type="simple">10.3897/zookeys.131.1921</ext-link></mixed-citation></ref><ref id="B13"><mixed-citation xmlns:xlink="http://www.w3.org/1999/xlink" xlink:type="simple"><person-group><name name-style="western"><surname>Likhitrakarn</surname><given-names>N</given-names></name><name name-style="western"><surname>Golovatch</surname><given-names>SI</given-names></name><name name-style="western"><surname>Panha</surname><given-names>S</given-names></name></person-group> (<year>2010</year>) <article-title>The millipede genus <italic>Orthomorpha</italic> Bollman, 1893 in Thailand. 1. Revision of the <italic>sericata</italic>-group, with descriptions of four new species (Diplopoda, Polydesmida, Paradoxosomatidae).</article-title><source>Zootaxa</source><volume>2361</volume>: <fpage>23</fpage>-<lpage>45</lpage>.</mixed-citation></ref></ref-list></tp:taxon-treatment>
