# Supplementary material for: The millipede genus Orthomorpha Bollman, 1893 in Laos (Diplopoda, Polydesmida, Paradoxosomatidae), with descriptions of new species
Source: Zookeys. 2014 Jan 28;(374):1–22. doi: 10.3897/zookeys.374.6711 (PMC3909809; doi:10.3897/zookeys.374.6711)
Supplement: XML Treatment for Orthomorpha sutchariti [file zookeys.374.6711-treatment6.xml]

<!DOCTYPE tp:taxon-treatment
  PUBLIC "-//TaxonX//DTD Taxonomic Treatment Publishing DTD v0 20100105//EN" "tax-treatment-NSO.dtd">
<tp:taxon-treatment xmlns:tp="http://www.plazi.org/taxpub"><tp:treatment-meta><mixed-citation publication-type="journal"><person-group><name><surname>Likhitrakarn</surname><given-names>Natdanai</given-names></name><name><surname>Golovatch</surname><given-names>Sergei I.</given-names></name><name><surname>Panha</surname><given-names>Somsak</given-names></name></person-group><article-title>The millipede genus <italic>Orthomorpha</italic> Bollman, 1893 in Laos (Diplopoda, Polydesmida, Paradoxosomatidae), with descriptions of new species</article-title><source>Zookeys</source><day>28</day><month>1</month><year>2014</year><volume>2014</volume><issue>374</issue><fpage>1</fpage><lpage>22</lpage><pub-id pub-id-type="doi">10.3897/zookeys.374.6711</pub-id></mixed-citation></tp:treatment-meta><tp:nomenclature><tp:taxon-name>
                            <tp:taxon-name-part taxon-name-part-type="genus">Orthomorpha</tp:taxon-name-part>
                            <tp:taxon-name-part taxon-name-part-type="species">sutchariti</tp:taxon-name-part>
                            <object-id xmlns:xlink="http://www.w3.org/1999/xlink" content-type="zoobank" xlink:type="simple">http://zoobank.org/D5E01463-1933-4A03-97C6-2D678FEAB8D2</object-id>
                            <object-id xmlns:xlink="http://www.w3.org/1999/xlink" xlink:type="simple">http://species-id.net/wiki/Orthomorpha_sutchariti</object-id>
                        </tp:taxon-name><tp:taxon-status xmlns:xlink="http://www.w3.org/1999/xlink" xlink:type="simple">sp. n.</tp:taxon-status><xref ref-type="fig" rid="F13">Figs 13</xref><xref ref-type="fig" rid="F14">–</xref><xref ref-type="fig" rid="F15">15</xref></tp:nomenclature><tp:treatment-sec sec-type="Holotype"><title>Holotype</title><p>♂ (CUMZ), Laos, Champasak Province, Paksong District, Tadedu, 906 m a.s.l., <named-content xmlns:xlink="http://www.w3.org/1999/xlink" content-type="dwc:verbatimCoordinates" xlink:type="simple">15°11'35"N, 106°06'07"E</named-content>, 16.10.2013, leg. S. Panha and C. Sutcharit.</p></tp:treatment-sec><tp:treatment-sec sec-type="Paratype"><title>Paratype.</title><p>1 ♀ (CUMZ), same data, together with holotype.</p></tp:treatment-sec><tp:treatment-sec sec-type="Name"><title>Name.</title><p>To honour Dr. Chirasak Sutcharit, Professor at the Department of Biology of Chulalongorn University, Bangkok, who participated in collecting the type specimens and taught the first author the basics of taxonomy.</p></tp:treatment-sec><tp:treatment-sec sec-type="Diagnosis"><title>Diagnosis.</title><p>Differs in the colour pattern which has lighter caudal halves of the metaterga, the mostly strongly elevated and laterally bordered paraterga, and a trifid solenophore showing a subacuminate, longest, dorsal prong.</p></tp:treatment-sec><tp:treatment-sec sec-type="Description"><title>Description.</title><p>Length ca 42 mm (♂) or 44.5 mm (♀), width of midbody pro- and metazona 3.4 and 4.8 mm (♂), 3.5 and 5.6 mm (♀), respectively.</p><p>Coloration in alcohol, after one month of preservation, rather uniformly dark brown (<xref ref-type="fig" rid="F13">Fig. 13A–G</xref>) with lighter caudal halves of metaterga, paraterga and epiproct contrasting light yellow, mid-dorsal regions of prozona strongly infuscate, blackish like most of metaterga; antennae and legs brown to light brown (<xref ref-type="fig" rid="F13">Fig. 13A–I</xref>).</p><fig id="F13" position="float" orientation="portrait"><label>Figure 13.</label><caption><p><italic><tp:taxon-name>Orthomorpha sutchariti</tp:taxon-name></italic> sp. n., ♂ holotype. <bold>A</bold>, <bold>B</bold> anterior part of body, dorsal and lateral views, respectively <bold>C</bold>, <bold>D</bold> segments 10–11, dorsal and lateral views, respectively <bold>E–G</bold> posterior part of body, lateral, dorsal and ventral views, respectively <bold>H</bold>, <bold>I</bold> sternal cones between coxae 4, subcaudal and sublateral views, respectively.</p></caption><graphic xmlns:xlink="http://www.w3.org/1999/xlink" xlink:href="ZooKeys-374-001-g013.jpg" position="float" orientation="portrait" xlink:type="simple"/></fig><p>All other characters as in <italic><tp:taxon-name>Orthomorpha paviei</tp:taxon-name></italic>, except as follows.</p><p>Antennae (<xref ref-type="fig" rid="F13">Fig. 13A, B</xref>) surpassing posterior end of body segment 3 (♂) or 2 (♀) when stretched dorsally. In width, head &lt; collum &lt; segment 3 = 4 &lt; 2 &lt; 5–15, gently and gradually tapering thereafter. Collum with three transverse rows of setae: 4+4 in anterior, 2+2 in intermediate, and 4+4 in posterior row; a very faint incision laterally near midway; caudal corner of paraterga very narrowly rounded, slightly upturned, but not drawn behind rear margin (<xref ref-type="fig" rid="F13">Fig. 13A, B</xref>).</p><p>Tegument smooth and shining, metaterga smooth and delicately rugulose, leathery, posterior halves of metaterga rugose, with traces of tubercles/wrinkles; surface below paraterga finely microgranulate. Postcollum metaterga with two transverse rows of setae <!--PageBreak-->traceable at least as insertion points when setae broken off: 2+2 in anterior (pre-sulcus), 3+3 in posterior (post-sulcus) row. Axial line faint, but traceable both on pro- and metaterga. Paraterga very strongly developed (<xref ref-type="fig" rid="F13">Fig. 13A–G</xref>), mostly slightly upturned, lying either faintly above (♂) or slightly below dorsum (♀), set at about upper 1/3 of midbody height, subhorizontal (♀), caudal corner very narrowly rounded, extended beyond rear tergal margin, increasingly well produced caudally in segments 16–19 (<xref ref-type="fig" rid="F13">Fig. 13F, G</xref>); paraterga very thin in lateral view, blunt blades, modestly enlarged in pore-bearing segments, thinner in poreless ones. Calluses on paraterga 2 and 3 delimited by a sulcus only dorsally, on following paraterga both dorsally and ventrally. Paraterga 2 broad, anterior edge angular, lateral edge with one stronger and two smaller, but evident incisions in anterior 1/3; posterior edge clearly oblique (<xref ref-type="fig" rid="F13">Fig. 13A, C, F</xref>). Anterior edges of paraterga broadly rounded and narrowly bordered, fused to callus. Transverse sulcus usually distinct (<xref ref-type="fig" rid="F13">Fig. 13A, C, F</xref>), complete on metaterga 5–18, incomplete and nearly wanting on segments 4 and 19, shallow, not reaching bases of paraterga, rather faintly ribbed at bottom. Stricture between pro- and metazona narrow, clearly ribbed at bottom down to base of paraterga (<xref ref-type="fig" rid="F13">Fig. 13A–F</xref>). Pleurosternal carinae complete crests <!--PageBreak-->with a sharp caudal tooth in segments 2–7 (♂) or 2–4 (♀), a very sharp, caudal tooth in segments 8–15 (♂) or 5–10 (♀), a small, mostly sharp tooth until segments 16–19 (♂) or 11–17 (♀) (<xref ref-type="fig" rid="F13">Fig. 13B, D, E</xref>). Epiproct (<xref ref-type="fig" rid="F13">Fig. 13F, G</xref>) conical, flattened dorsoventrally, with two evident apical papillae, both directed ventrocaudally and acute at tip; pre-apical papillae small, lying rather close to tip.</p><p>A pair of small, rounded, fully separated, sternal cones between ♂ coxae 4 (<xref ref-type="fig" rid="F13">Fig. 13H, I</xref>). A paramedian pair of evident tubercles in front of gonopod aperture. Legs rather long and slender, faintly incrassate in ♂; midbody legs ca 1.2–1.4 (♂) or 0.9–1.1 (♀) times as long as body height, prefemora without modifications, ♂ tarsal brushes present until legs of segment 8.</p><p>Gonopods (<xref ref-type="fig" rid="F14">Figs 14</xref>, <xref ref-type="fig" rid="F15">15</xref>) with slender and long coxae, the latter with several setae distoventrally. Femorite about 3 times as long as prefemoral portion. Femorite slender, <!--PageBreak-->slightly curved, postfemoral portion demarcated by an oblique lateral sulcus; tip of solenophore trifid, with dorsal lobule being subacuminate and longest, middle denticle spiniform, shortest; solenomere long and flagelliform.</p><fig id="F14" position="float" orientation="portrait"><label>Figure 14.</label><caption><p><italic><tp:taxon-name>Orthomorpha sutchariti</tp:taxon-name></italic> sp. n., ♂ holotype, right gonopod. <bold>A, B</bold> mesal and lateral views, respectively <bold>C–F</bold> distal part, mesal, lateral, suboral and subcaudal views, respectively. Scale bar: 0.2 mm.</p></caption><graphic xmlns:xlink="http://www.w3.org/1999/xlink" xlink:href="ZooKeys-374-001-g014.jpg" position="float" orientation="portrait" xlink:type="simple"/></fig><fig id="F15" position="float" orientation="portrait"><label>Figure 15.</label><caption><p><italic><tp:taxon-name>Orthomorpha sutchariti</tp:taxon-name></italic> sp. n., ♂ holotype. <bold>A</bold>, <bold>B</bold> right gonopod, lateral and mesal views, respectively. Scale bar: 0.5 mm.</p></caption><graphic xmlns:xlink="http://www.w3.org/1999/xlink" xlink:href="ZooKeys-374-001-g015.jpg" position="float" orientation="portrait" xlink:type="simple"/></fig></tp:treatment-sec><tp:treatment-sec sec-type="Remarks"><title>Remarks.</title><p>The colour pattern of <italic><tp:taxon-name>Orthomorpha sutchariti</tp:taxon-name></italic> sp. n. is similar to that observed in several species of the Oriental genus <italic><tp:taxon-name>Antheromorpha</tp:taxon-name></italic> Jeekel, 1968 (our personal observations), but the gonopod structure is typical of <italic><tp:taxon-name>Orthomorpha</tp:taxon-name></italic> spp. Due to the particularly short middle prong at the tip of the solenophore, this new species strongly resembles the numerous congeners within the former <italic>weberi</italic>-group (<xref ref-type="bibr" rid="B14">Likhitrakarn et al. 2011</xref>).</p></tp:treatment-sec><ref-list><ref id="B14"><mixed-citation xmlns:xlink="http://www.w3.org/1999/xlink" xlink:type="simple"><person-group><name name-style="western"><surname>Likhitrakarn</surname><given-names>N</given-names></name><name name-style="western"><surname>Golovatch</surname><given-names>SI</given-names></name><name name-style="western"><surname>Panha</surname><given-names>S</given-names></name></person-group> (<year>2011</year>) <article-title>Revision of the Southeast Asian millipede genus <italic>Orthomorpha</italic> Bollman, 1893, with the proposal of a new genus (Diplopoda, Polydesmida, Paradoxosomatidae).</article-title><source>ZooKeys</source><volume>131</volume>: <fpage>1</fpage>-<lpage>161</lpage>. doi: <ext-link ext-link-type="uri" xlink:href="http://dx.doi.org/10.3897/zookeys.131.1921" xlink:type="simple">10.3897/zookeys.131.1921</ext-link></mixed-citation></ref></ref-list></tp:taxon-treatment>
